# Supplementary material for: Undiagnosed prediabetes in Mexican adolescents under poverty in contexts affected by collective violence: A clinical comparison among health services users and hidden population
Source: Front Nutr. 2022 Nov 21;9:1007781. doi: 10.3389/fnut.2022.1007781 (PMC9720165; doi:10.3389/fnut.2022.1007781)
Supplement: Supplementary file 1 [file Table_1.xlsx]

## Sheet: Table 1 supplementary material 
Supplementary Table. Comparative analysis of sociodemographic and clinical characteristics of adolescents with prediabetes among all groups
	Health Services Users					Scholar Screening Participant		Other Schools Participants		All newly diagnosed participants in school (Hidden)			School participants without prediabetes			p value Chi-square test and Kruskall Wallis tests
	Type 2 Diabetes		Prediabetes		Health Services users with prediabetes	Impairment Glucos Tolerance		Impairment Glucos Tolerance		Prediabetes
	Violence Exposure		Violence Exposure			Violence Exposure		Violence Exposure		Violence Exposure			Violence Exposure
	With	Without	With	Without	Total	With	Without	With	Without	With	Without	Total	With	Without	Total
	n=5	n=4	n=1	n=3	n=4	n=9	n=4	n=3	n=2	n=12	n=6	n= 18	n=16	n=3	n=19
	n (%) of total and relative sample or median (Q1, Q3)	n (%) of total and relative sample or median (Q1, Q3)	n (%) of total and relative sample or median (Q1, Q3)	n (%) of total and relative sample or median (Q1, Q3)	n (%) of total and relative sample or median (Q1, Q3)	n (%) of total and relative sample or median (Q1, Q3)	n (%) of total and relative sample or median (Q1, Q3)	n (%) of total and relative sample or median (Q1, Q3)	n (%) of total and relative sample or median (Q1, Q3)	n (%) of total and relative sample or median (Q1, Q3)	n (%) of total and relative sample or median (Q1, Q3)	n (%) of total and relative sample or median (Q1, Q3)	n (%) of total and relative sample or median (Q1, Q3)	n (%) of total and relative sample or median (Q1, Q3)	n (%) of total and relative sample or median (Q1, Q3)
Edad	15 (14, 17)	13 (11.3, 16.3)	15	10.0 (9.0 ,13.0)	11.5 (9.3, 14.5)	13.0 (13.0, 13.0)	13.5 (13.0, 14.0)	14.0 (14.0, 15.0)	15	13.0 (13.0, 14.0)	14.0 (13.0, 15.0)	13.0 (13.0, 14.0)	13.0 (13.0, 14.0)	14.0 (13.0, 17.0)	13.0 (13.0, 14.0)	0.341
Sexo (female)	3 (60%)	1 (25%)	1 (100%)	2 (66.7%)	3 (75%)	6 (66.7%)	2 (50%)	0 (0%)	1 (50%)	6 (50%)	3 (50%)	9 (50%)	7 (43.8%)	1 (33.3%)	8 (42.1%)	0.484
A. Urban Poverty proportion by residence
0-18%		3 (75%)					2 (50%)	1 (33.3%)		1 (8.3%)	2 (33.3%)	3 (16.7%)		1 (33.3%)	1 (5.3%)	0.375
19-34%	2 (40%)	1 (25%)		3 (100%)	3 (75%)	3 (33.3%)	2 (50%)	1 (33.3%)	2 (100%)	4 (33.3%)	4 (66.7%)	8 (44.4%)	4 (25%)	1 (33.3%)	5 (26.3%)
35-50%	3 (60%)		1 (100%)		1 (25%)	4 (44.4%)		1 (33.3%)		5 (41.7%)		5 (27.8%)	5 (31.3%)	1 (33.3%)	6 (31.6%)
51-70%						1 (11.1%)				1 (8.3%)		1 (5.6%)	6 (37.5%)		6 (31.6%)
Rural						1 (11.1%)				1 (8.3%)		1 (5.6%)	1 (6.3%)
Unknown adress (keep data privacy)
B. Health Care Services profiles
B1. Coverage of health services	5 (100%)	4 (100%)	1 (100%)	3 (100%)	4 (100%)	9 (100%)	4 (100%)	2 (66.7)	2 (100%)	11 (91.7%)	6 (100%)	17 (94.4%)	12 (75%)	3 (100%)	15 (78.9%)	0.509
Missing								1 (33.3%)		1 (8.3%)		1 (5.6%)	3 (18.8%)		3 (15.8%)
Healthcare provider																0.096
B1.1 Public assistencial health care services "Seguro Popular"	4 (80%)	2 (50%)				6 (66.7%)				6 (50%)		6 (33.3%)	7 (43.8%)	2 (66.7%)	9 (47.4%)
% under Prospera Social Program	1 (20%)	3 (75%)				3 (33.3%)				3 (25%)		3 (16.7%)	7 (43.8%)	2 (66.7%)	9 (47.4%)	0.061
B1.2 Social security health care services
B1.2a No Goverment Workforce Sector "IMSS"	1 (20%)	1 (25%)	1 (100%)	3 (100%)	4 (100%)	3 (33.3%)	2 (50%)	1 (33.3%)	1 (50%)	4 (33.3%)	3 (50%)	7 (38.9%)	4 (25.0%)		4 (21.1%)
B1.2b Goverment Workforce Sector "ISSSTE"		1 (25%)					2 (50%)	1 (33.3%)	1 (50%)	1 (8.3%)	3 (50%)	4 (22.2%)	1 (6.3%)		1 (5.3%)
B2. Diabetes Care Services use by level
Primary care services (basic services TI)	1 (20%)
Primary care services (advanced services TIII)				2 (66.6%)	2 (50%)
Primary care (specialized services on diabtes UNEME)	3 (60%)
Specialized services			1 (100%)		1 (25%)
Private specialized services	1 (20%)	4 (100%)		1 (33.3%)	1 (25%)
C. Clinical profiles
Previous diagnosis	5 (100%)	4 (100%)	1 (100%)	1 (33.3%)	2 (50%)
Diabetes/pre-diabetes age of diagnosis	14.0 (11.0, 14.5)	8.5 (2.0, 9.8)	14	11.0 (9.0, 13.0)	12.0 (9.5, 13.8)	13.0 (13.0, 13.0)	13.5 (13.0, 14.0)	14.0 (14.0, 15.0)	15	13.0 (13.0, 14.0)	14.0 (13.0, 15.0)	13.0 (13.0, 14.0)			_	0.073
C1. Endocrine markers
HbA1c (%)	7.8 (6.3, 11.9)	5.8 (5.7, 6.4)	5.6	5.2 (4.7, 5.7)	5.6 (4.7, 5.7)*	5.8 (5.8, 5.9)	5.9 (5.8, 5.9)	5.8 (5.6, 5.9)	5.8	5.8 (5.8, 5.9)	5.85 (5.8, 5.9)	5.8 (5.8, 5.9)*^	5.4 (5.2, 5.5)	5.6 (5.4, 5.6)	5.4 (5.3, 5.6)^	0.001
BMI	24.7 (19.2, 34.8)	24.5 (21.3, 31.0)	40.5	31.8 (22.3, 40.0)	35.9 (24.7, 40.4)*^	22.2 (19.3, 24.6)	21.3 (18.2, 21.4)		40.9 (33.0, 49.0)	22.2 (19.3, 24.6)	21.5 (19.8, 41.0)	21.8 (19.4, 25.2)*	19.1 (17.0, 23.2)	27.6 (20.1, 35.0)	19.6 (17.9, 24.9)^	0.031
Missing	_	_		_	_					3 (25%)	1 (16.7%)	4 (22.2%)	4 (25.0%)	1 (33.3%)	5 (26.3%)
HOMA-IR	3.3 (0.8, 16.3)	1.6 (0.4, 2.3)	4.9	8.9 (3.9, 13.9)	4.9, (3.9, 13.9)*^	2.4 (1.2, 4.5)	2.0 (1.4, 3.1)	1.8 (1.1, 2.5)	1.1 (0.0, 2.2)	2.4 (1.1, 3.9)	1.8 (1.0, 2.8)	2.2 (1.2, 3.0)*	1.5 (1.1, 2.5)	2.8	1.6 (1.2, 2.6)^	0.025
Missing	1 (20%)	_		1 (33%)	1 (25%)					1 (8.3%)	_	1 (5.6%)	_	2 (66.7%)	2 (10.6%)
Cortisol	11.3 (8.6, 12.2)	9.4 (8.6, 11.0)	11.8	11.2	11.5 (11.2, 11.5)	8.6 (5.8, 11.1)	9.9 (6.8, 13.0)	14.4 (13.6, 15.2)	6.9	8.6 (5.8, 13.6)	7.0 (6.8, 12.9)	8.6 (6.8, 13.3)	7.8 (6.2, 10.3)	13.2	8.1 (6.3, 11.1)	0.451
Missing	1 (20%)	_		2 (66.6%)	2 (50%)					_	1 (16.7%)	2 (11.1%)	_	2 (66.7%)	2 (10.6%)
Comparartive groups in shading colums
*^ Statistical differences between pairs (p < 0.05)
